# Supplementary material for: Retrospective Characterization of Initial Peste des petits ruminants Outbreaks (2008–2012) in the Democratic Republic of the Congo
Source: Viruses. 2021 Nov 26;13(12):2373. doi: 10.3390/v13122373 (PMC8708707; doi:10.3390/v13122373)
Supplement: Supplementary file 1 [file viruses-13-02373-s001.zip]

Archive with 1 entries (1 files):
- viruses-1425477suppMerged.pdf
